# Supplementary material for: Recombinant Expression and Purification of the Cyanobacterial Chaperone HtpG from Synechococcus elongatus PCC 7942
Source: Methods Protoc. 2025 Sep 6;8(5):103. doi: 10.3390/mps8050103 (PMC12452654; doi:10.3390/mps8050103)
Supplement: Supplementary file 1 [file mps-08-00103-s001.zip]

Archive with 1 entries (1 files):
- mps-3826706-supplementary.pdf
